# Supplementary material for: Genome and Karyotype Reorganization after Whole Genome Duplication in Free-Living Flatworms of the Genus Macrostomum
Source: Int J Mol Sci. 2020 Jan 20;21(2):680. doi: 10.3390/ijms21020680 (PMC7013459; doi:10.3390/ijms21020680)
Supplement: Supplementary file 1 [file ijms-21-00680-s001.zip]

Archive with 7 entries (6 files):
- Supplementary Material/
- Supplementary Material/Table S2.docx
- Supplementary Material/Figure S1.tif
- Supplementary Material/Figure S2.tif
- Supplementary Material/Table S3_final version.docx
- Supplementary Material/Table S1_final version.docx
- Supplementary Material/Figure S3_final version.tif
